# Supplementary material for: Determinants of the little auk (Alle alle) breeding colony location and size in W and NW coast of Spitsbergen
Source: PLoS One. 2019 Mar 6;14(3):e0212668. doi: 10.1371/journal.pone.0212668 (PMC6402645; doi:10.1371/journal.pone.0212668)
Supplement: S1 Data — (XLSX) [file pone.0212668.s009.xlsx]

## Sheet: colonies(1)_absence location(2)
OBJECTID	pres/abs	area_name	name	area	X	Y	dist_nearest_hotspot	rock_type1	rock_type2	aspect	elevat	slope	solar_may	solar_june	solar_july	solar_aug	sum_solar	pairs	density
1	1	Hornsund	Rotjesfjellet1	1628.89	509179	8.54767e+06	19813	Marble	M	183.102	111.5	32.9811	100828	124883	116062	66721.4	408494	2443.34	1.5
2	1	Hornsund	Rotjesfjellet2	2779.97	509155	8.54763e+06	19762	Marble	M	198.888	75	32.3814	98732.3	122456	113832	64064	399084	4169.95	1.5
3	1	Hornsund	Rotjesfjellet3	328.292	509196	8.54771e+06	19852	Marble	M	190.91	137	31.8043	100622	123996	115421	66743.4	406783	492.438	1.5
4	1	Hornsund	Rotjesfjellet4	707.038	509274	8.54769e+06	19860	Marble	M	178.335	132.833	28.3291	101249	125193	116369	67051.7	409862	1060.56	1.5
5	1	Hornsund	Rotjesfjellet5	887.354	509363	8.5477e+06	19898	Marble	M	211.233	139.2	28.3559	99593.9	123080	114438	65800.9	402913	1331.03	1.5
6	1	Hornsund	Rotjesfjellet7	764.715	509433	8.54768e+06	19907	Marble	M	216.728	138.6	29.0313	100667	124424	115696	66126.9	406914	1147.07	1.5
7	1	Hornsund	Rotjesfjellet8	491.507	509483	8.5477e+06	19937	Marble	M	193.637	144.5	30.807	97183.9	121216	112085	63553.7	394038	737.26	1.5
8	1	Hornsund	Lechbotnen1	495.803	507588	8.54876e+06	20409	Marble	M	254.655	93	6.44282	75751.3	100837	90671.9	46462.3	313723	743.705	1.5
9	1	Hornsund	Lechbotnen2	716.181	507583	8.54883e+06	20476	Marble	M	259.519	99.25	7.39054	75543.6	100048	90267.6	46220.5	312080	1074.27	1.5
10	1	Hornsund	Lechbotnen3	504.089	507581	8.54887e+06	20512	Marble	M	241.357	104.25	9.06805	76513.2	100559	90994.6	46841	314908	756.133	1.5
11	1	Hornsund	Lechbotnen4	7135.7	507224	8.54876e+06	20320	Marble	M	175.662	98	32.8426	100299	124652	115938	65005.2	405894	10703.6	1.5
12	1	Hornsund	Lechbotnen5	1089	507309	8.54877e+06	20347	Marble	M	180.643	107	33.8545	100375	125068	116073	65560.2	407076	1633.5	1.5
13	1	Hornsund	Steinvikdalen	38474.8	504638	8.55141e+06	20675	Amphibolite	M	223.378	159.149	34.0364	86738.7	110385	101181	56547.1	354851	57712.3	1.5
14	1	Hornsund	Rotjes-Lech1	1279.87	508664	8.54803e+06	19994	Marble	M	211.233	46.75	27.3682	90443.7	114821	105457	58605.8	369327	1919.8	1.5
15	1	Hornsund	Rotjes-Lech2	586.569	508721	8.54798e+06	19963	Marble	M	209.84	41.25	25.5255	86812	110498	101328	56077.5	354716	879.854	1.5
16	1	Hornsund	Rotjes-Lech3	3499.1	508951	8.54781e+06	19874	Marble	M	232.34	56.3333	29.8129	79457.1	102156	93244.6	51085	325943	5248.65	1.5
17	1	Hornsund	podnoze rotjes1	408.369	510031	8.54755e+06	19996	Marble	M	92.6362	110.75	34.0091	82409.5	105875	96564.4	53468.5	338318	612.553	1.5
18	1	Hornsund	podnoze rotjes2	212.924	510038	8.54752e+06	19968	Marble	M	92.5476	103.5	31.3345	77469	100761	91290.4	49618.4	319139	319.386	1.5
19	1	Hornsund	podnoze rotjes3	77.9442	510011	8.54751e+06	19951	Marble	M	80.6613	117	14.9531	90301.9	115822	105776	57666.5	369566	116.916	1.5
20	1	Hornsund	Revdalen1	1913.41	511108	8.5488e+06	21557	Phyllite	M	234.303	42.3	11.5565	83933.7	110248	99755.9	51917.4	345855	2870.11	1.5
21	1	Hornsund	Fugle-morena1	4272.41	514435	8.54854e+06	22837	Marble	M	164.074	122.882	33.9203	93536.9	117197	108307	61030.7	380072	6408.62	1.5
22	1	Hornsund	Fugle-morena2	1717.74	514336	8.54846e+06	22720	Marble	M	148.413	98.625	34.4452	95915	121353	111609	62781.6	391659	2576.62	1.5
23	1	Hornsund	Ariekammen-f	2026.75	513237	8.54793e+06	21706	Marble	M	121.926	78.5	33.0529	86985.2	110749	101508	56656.9	355899	3242.8	1.6
24	1	Hornsund	Ariekammen-a	80.5679	513285	8.54797e+06	21765	Marble	M	124.939	74	42.2077	85375.4	105676	98138.2	57185.6	346376	128.909	1.6
25	1	Hornsund	Ariekammen-b	356.66	513280	8.54799e+06	21779	Marble	M	118.214	88	36.9389	78712.5	100253	91759.9	51464.2	322190	570.656	1.6
26	1	Hornsund	Ariekammen-c	62.94	513218	8.548e+06	21763	Marble	M	120.252	114.329	35.4086	89219	114289	104657	56028	364193	94.41	1.5
27	1	Hornsund	Ariekammen-d	170.413	513192	8.54801e+06	21757	Marble	M	132.815	138	20.3571	84617.2	110850	100752	52269.6	348488	272.661	1.6
28	1	Hornsund	Ariekammen-e	1044.84	513151	8.54803e+06	21753	Marble	M	142.703	156.833	35.7154	94129.6	117426	108750	61582.1	381887	1671.75	1.6
29	1	Hornsund	Hyt_PPS12	2770.41	509266	8.54727e+06	19458	Marble	M	171.033	10.1429	3.60389	85035.5	110318	100271	53532.1	349156	4155.62	1.5
30	1	Hornsund	Hyt_PPS11a	6343.51	509128	8.54757e+06	19700	Marble	M	205.068	40.0667	31.7259	97607.8	121866	112829	63715.7	396018	9515.27	1.5
31	1	Hornsund	Hyt_PPS11b	11715.9	509137	8.54775e+06	19869	Marble	M	206.369	138.947	32.8309	92397.2	116580	107351	60273.6	376601	17573.9	1.5
32	1	Hornsund	Hyt_PPS10	2431.58	507869	8.54846e+06	20188	Marble	M	198.863	85.5	29.2682	95325.4	119812	110747	61282.2	387167	3647.37	1.5
33	1	Hornsund	Hyt_PPS9	3157.33	507072	8.54878e+06	20303	Marble	M	192.479	88.4545	27.7336	91875.5	117254	107488	58524.1	375142	4736	1.5
34	1	Hornsund	Hyt_PPS8b	884.514	506473	8.54884e+06	20243	Marble	M	245.906	19	9.23728	85069.6	109974	100109	53242.3	348394	1326.77	1.5
35	1	Hornsund	Hyt_PPS8a	6190.48	506517	8.54909e+06	20505	Marble	M	194.025	118.091	33.0533	97212.2	121382	112530	63157.9	394282	9285.72	1.5
36	1	Hornsund	Hyt_PPS7	22403.2	506342	8.54916e+06	20539	Marble	M	206.099	115.864	32.3941	95784.6	120431	111230	62168.1	389614	33604.8	1.5
37	1	Hornsund	Hyt_PPS6	1748.85	506061	8.54926e+06	20588	Marble	M	219.886	67.2222	22.9855	87008.2	113774	103032	54838.5	358652	2623.27	1.5
38	1	Hornsund	Hyt_PPS5	458.593	505461	8.54973e+06	20775	Marble	M	212.249	40	33.8425	93821.3	117881	108880	60822.2	381405	687.889	1.5
39	1	Hornsund	kolonia_X	77084.8	504975	8.55162e+06	21069	Amphibolite	M	163.369	363.723	33.7682	101970	126062	117260	66947.8	412240	115627	1.5
40	1	Hornsund	Hyt_PPS3	14419	504327	8.55175e+06	20544	Amphibolite	M	255.606	49.3571	24.0276	72750.9	95813.8	86379.4	46082.5	301027	21628.4	1.5
41	1	Hornsund	Hyt_PPS2	10719.9	504352	8.55202e+06	20693	Quartzite	M	257.616	114.219	34.6976	75631.9	98142	89044.2	49041.2	311859	16079.8	1.5
42	1	Hornsund	Hyt_PPS1b	5206.01	504109	8.55224e+06	20579	Quartzite	M	226.266	30	23.8084	78003.5	101317	91995.7	49785.5	321102	7809.02	1.5
43	1	Hornsund	Hyt_PPS1a	3910.63	504041	8.55237e+06	20581	Quartzite	M	230.507	33.6667	22.3431	75945.8	100380	90395.4	47837	314558	5865.94	1.5
44	1	Hornsund	Hytt2	5673.33	503689	8.55246e+06	20318	Quartzite	M	219.969	8.0625	5.04072	75253.6	102983	91291.8	45315.3	314843	8510	1.5
45	1	Bjorndalen	Bjorndalen	234.031	507662	8.684e+06	43861	Sandstone, siltstone and shale	S	261.871	127.525	33.8173	71175	95399.7	85306.4	44463	296344	234.031	0.35
46	1	Magdalenefjorden	HoA	166.579	419698	8.83734e+06	28168	Granite	I	190.84	25	25.6784	85720.2	112072	101849	51139.3	350781	249.869	1.5
47	1	Magdalenefjorden	HoB	308.927	419728	8.83734e+06	28197	Granite	I	231.418	30	29.8453	78120.7	103885	93651.8	46631.5	322289	82	1.5
48	1	Magdalenefjorden	HoC	41.9253	419811	8.83736e+06	28279	Granite	I	219.202	60.5	29.7328	78396	101914	92706.9	46686.2	319703	62.8879	1.5
49	1	Magdalenefjorden	HoD	218.32	419862	8.83734e+06	28331	Granite	I	209.305	83.5	20.2339	77365	102928	92671.2	46012.9	318977	327.48	1.5
50	1	Hornsund	Hyt_PPS4	5128.22	505156	8.55039e+06	20734	Amphibolite	M	212.498	86.2857	32.2662	91412.4	116035	106620	59173.2	373241	7692.33	1.5
51	1	Hornsund	Arie lodowiec1	1229.35	512809	8.54888e+06	22348	Marble	M	237.543	241.25	27.2905	78462.4	102759	92863.6	49049.3	323134	1966.96	1.6
52	1	Hornsund	Skode 1	3561.65	512112	8.54854e+06	21732	Marble	M	143.349	242.833	38.5868	96406.9	119959	111156	64187.8	391709	5342.48	1.5
53	1	Hornsund	Skode2	7539.75	512055	8.54848e+06	21653	Marble	M	159.593	210.75	32.7641	100990	124722	116026	67100.7	408838	11309.6	1.5
54	1	Hornsund	Dolina Arie1	376.311	512593	8.54813e+06	21580	Marble	M	270.382	162	31.3181	65865.9	88705.7	78608.9	42626.4	275807	564.467	1.5
55	1	Hornsund	Zbocze Revdalen	266.64	511823	8.54834e+06	21426	Phyllite	M	217.475	94.25	32.8284	97100.9	121439	112410	62961	393911	399.96	1.5
56	1	Hornsund	Arieplus1	166.648	513225	8.54804e+06	21803	Marble	M	128.155	138.5	31.3978	93508.3	117583	108443	61094.1	380628	266.636	1.6
57	1	Hornsund	Arieplus2	339.584	513260	8.54805e+06	21821	Marble	M	120.935	123	34.9186	87630.8	111208	102141	57428.6	358409	543.335	1.6
58	1	Hornsund	Arieplus3	190.351	513242	8.54808e+06	21845	Marble	M	125.674	145	28.7694	84338.7	108671	99060.5	53965.1	346035	304.562	1.6
59	1	Hornsund	Arieplus4	847.509	513279	8.5481e+06	21878	Marble	M	127.309	125	33.9703	76763.7	98446.8	89849.2	49938.9	314999	1356.01	1.6
60	1	Hornsund	Arieplus5	1165.33	513137	8.54799e+06	21716	Marble	M	155.367	143.167	28.5741	97424.4	122153	113029	62456.5	395062	1864.52	1.6
61	1	Hornsund	Arieplus6	171.727	513325	8.54809e+06	21893	Marble	M	124.103	100.5	32.1659	79008.1	100514	92108.7	51344.3	322975	274.763	1.6
62	1	Hornsund	Arieplus7	236.79	513340	8.54811e+06	21916	Marble	M	126.469	102.5	34.3382	83124.1	104692	96452.5	54689.9	338959	378.864	1.6
63	1	Hornsund	Arieplus8	75.051	513281	8.54806e+06	21843	Marble	M	121.285	115	38.0493	83618.9	105020	96811.8	55277.6	340728	120.082	1.6
64	1	Hornsund	Arieplus9	97.957	513261	8.54803e+06	21806	Marble	M	124.429	98.2119	33.2569	77663.1	99959.5	90839.8	50929.4	319392	146.935	1.5
65	1	Hornsund	Arieplus10	410.452	512776	8.54783e+06	21403	Marble	M	172.382	139.333	30.1656	101069	124902	116144	66811.7	408927	656.723	1.6
66	1	Hornsund	Arieplus11	1460.41	512660	8.54777e+06	21295	Marble	M	169.502	107.571	24.4701	98142.3	122295	113260	64358.7	398056	2336.65	1.6
67	1	Hornsund	Arieplus12	74.0119	513026	8.54783e+06	21524	Marble	M	145.144	89	27.3898	94806.2	119825	110649	59712.6	384992	118.419	1.6
68	1	Hornsund	Arieplus13	102.794	512985	8.54783e+06	21501	Marble	M	155.491	100	27.2674	98329.5	122527	113450	64523.2	398829	164.471	1.6
69	1	Hornsund	Myrktjernet	25644.8	503966	8.55316e+06	20908	Quartzite	M	255.13	145.046	31.3408	75128.1	98152.4	88724.2	48408.3	310413	38467.1	1.5
70	1	Bellsund	Bellsund1	7223.43	485037	8.63217e+06	47499	Siltstone	S	221.048	107.5	25.1752	83481.7	109708	99048.1	51890.9	344128	10835.1	1.5
71	1	Bellsund	Bellsund2	254.717	485619	8.63134e+06	48501	Siltstone	S	210.737	25	8.80423	81293.6	107523	96890.5	49345.2	335053	382.075	1.5
72	1	Bellsund	Bellsund3	207.428	485625	8.63132e+06	48522	Siltstone	S	204.09	22	8.10512	81252.1	107443	96829.1	49355.5	334880	311.141	1.5
73	1	Bellsund	Bellsund4	424.528	485690	8.63129e+06	48575	Siltstone	S	190.233	21	4.80639	78478.6	104547	93908.9	47207.2	324142	636.792	1.5
74	1	Bellsund	Bellsund5	724.385	485803	8.63121e+06	48694	Siltstone	S	181.98	24.4	7.11188	80922.9	107136	96498.9	49088.9	333647	1086.58	1.5
75	1	Bellsund	Bellsund6	337.473	485735	8.63125e+06	48627	Siltstone	S	246.439	22.5	7.33278	76645.8	103034	92154.1	45569.7	317404	506.209	1.5
76	1	Bellsund	Bellsund7	180.559	485653	8.6313e+06	48554	Siltstone	S	194.125	21	3.96996	77786.3	104021	93265.2	46625.6	321698	270.838	1.5
77	1	Bellsund	Bellsund8	208.502	485576	8.63135e+06	48468	Siltstone	S	217.027	23.5	3.92074	76924.3	103203	92383	45945.9	318456	312.754	1.5
78	1	Bellsund	Bellsund9	189.157	486252	8.63145e+06	48680	Siltstone	S	194.954	136	22.1662	88385.7	112495	103200	56102.3	360184	283.735	1.5
79	1	Bellsund	Bellsund10	780.272	486421	8.63139e+06	48804	Siltstone	S	184.503	86.2	30.1397	95830.5	120071	111064	61121.3	388087	1170.41	1.5
80	1	Bellsund	Bellsund11	4962.14	486632	8.63137e+06	48916	Siltstone	S	161.807	45.6875	25.8155	92052.5	116851	107479	57657.8	374039	7443.21	1.5
81	1	Bellsund	Bellsund12	834.01	486748	8.63144e+06	48906	Siltstone	S	178.687	80.3333	37.1729	99147.9	122916	114213	64545.9	400823	1251.01	1.5
82	1	Bellsund	Bellsund13	2679.36	486955	8.63141e+06	49027	Siltstone	S	173.989	42.3636	20.7346	89230.1	114270	104662	55827.3	363989	4019.04	1.5
83	1	Bellsund	Bellsund14	5350.13	487024	8.63144e+06	49033	Siltstone	S	169.829	51.9444	14.9196	84802.6	110697	100421	52217.7	348138	8025.19	1.5
84	1	Bellsund	Bellsund15	576.068	486878	8.63141e+06	48996	Siltstone	S	161.824	47.3333	21.2692	90808.3	115797	106202	57266.8	370074	864.103	1.5
85	1	Fuglesangen	Fuglesangen1	940.238	427929	8.86577e+06	42714	Migmatitic complexes	M	190.692	13.6202	28.2155	67916.5	93043.3	82631	38693.7	282285	1410.36	1.5
86	1	Fuglesangen	Fuglesangen2	250.376	427986	8.86577e+06	42771	Migmatitic complexes	M	187.495	11.1802	29.3556	72717.4	98197.1	87801.2	42172.7	300888	375.564	1.5
87	1	Fuglesangen	Fuglesangen3	1579.25	427892	8.86579e+06	42679	Migmatitic complexes	M	190.092	17.1346	27.9134	76823.4	100357	91123.7	46681.9	314986	2368.87	1.5
88	1	Fuglesangen	Fuglesangen4	1559.65	427867	8.86581e+06	42656	Migmatitic complexes	M	192.31	26.9375	33.9863	67712.4	90104	81066.9	39905.8	278789	2339.47	1.5
89	1	Fuglesangen	Fuglesangen5	2882.87	427785	8.86582e+06	42575	Migmatitic complexes	M	202.913	15.0011	29.7733	70952.9	95013.1	85206.9	41735	292908	4324.3	1.5
90	1	Fuglesangen	Fuglesangen6	2285.26	427648	8.86589e+06	42443	Migmatitic complexes	M	204.025	36.0646	35.8247	73570.1	100097	89476.6	41754.4	304898	3427.89	1.5
91	1	Fuglesangen	Fuglesangen7	1846.93	427390	8.86607e+06	42201	Migmatitic complexes	M	248.979	54.8352	38.6197	81128.1	103976	95070.7	50782.2	330957	2770.39	1.5
92	1	Fuglesangen	Fuglesangen8	778.455	427282	8.86617e+06	42102	Migmatitic complexes	M	221.422	37.6323	35.2849	65275.4	85082.2	77276	40543.3	268177	1167.68	1.5
93	1	Fuglesangen	Fuglesangen9	348.033	428129	8.8658e+06	42916	Migmatitic complexes	M	179.337	15.6667	22.9359	81154.3	107117	96700.7	48850.8	333823	522.049	1.5
94	1	Fuglesangen	Fuglesangen10	612.643	428138	8.86576e+06	42922	Migmatitic complexes	M	173.369	13.8893	30.1662	78983.4	106145	95052.4	46447	326628	918.965	1.5
95	1	Fuglesangen	Fuglesangen11	1975	428225	8.86578e+06	43010	Migmatitic complexes	M	167.458	12.5493	22.7258	72254	101720	89112	40501.8	303588	2962.5	1.5
96	1	Fuglesangen	Fuglesangen12	589.661	428293	8.86583e+06	43082	Migmatitic complexes	M	101.58	14.69	14.408	72360.1	101658	89154.5	40335.1	303507	884.491	1.5
97	1	Fuglesangen	Fuglesangen13	251.599	428333	8.86583e+06	43121	Migmatitic complexes	M	144.496	15.0967	21.4282	72495.1	101936	89344.2	40640.4	304416	377.399	1.5
98	1	Fuglesangen	Fuglesangen14	356.925	428393	8.86587e+06	43184	Migmatitic complexes	M	103.162	9.23896	9.56592	72519.7	102096	89403.5	40623.8	304643	535.388	1.5
99	1	Fuglesangen	Fuglesangen15	436.138	428369	8.8659e+06	43163	Migmatitic complexes	M	107.298	15.6786	13.6186	72423	101894	89257.2	40506.4	304081	654.207	1.5
100	1	Fuglesangen	Fuglesangen16	963.273	428328	8.86603e+06	43132	Migmatitic complexes	M	77.1273	28.6456	23.0783	72017.3	100960	88616.9	40331.7	301926	1444.91	1.5
101	1	Fuglesangen	Fuglesangen17	859.17	428314	8.86615e+06	43129	Migmatitic complexes	M	90.1571	32.7248	32.5261	70295.2	99513.9	86943.3	39155.5	295908	1288.76	1.5
102	1	Fuglesangen	Fuglesangen18	349.741	428334	8.86623e+06	43155	Migmatitic complexes	M	68.17	20.79	21.61	68567.9	97022.7	84811.1	38241.1	288643	524.612	1.5
103	1	Fuglesangen	Fuglesangen19	169.436	428224	8.8667e+06	43088	Migmatitic complexes	M	101.58	14.69	14.408	60498.1	91956.8	77633.7	33106.6	263195	254.154	1.5
104	1	Kongsfjord	Kongsfjord	3889.98	444859	8.77194e+06	54435	Amphibolite	M	179.233	368.231	35.3617	94765	120792	110960	59052	385569	3889.98	1
105	1	Hornsund	78N	1749.93	415924	8.80804e+06	25163	Amphibolite	M	237.034	62.625	41.8436	70628.3	93273.1	84129.5	43353.5	291385	2624.89	1.5
106	1	Magdalenefjorden	Nilsenfjellet1	848.755	415387	8.81757e+06	31147	Gneisses/schists	M	198.498	96.75	43.379	86076.3	110111	100805	53721.8	350714	1273.13	1.5
107	1	Magdalenefjorden	Nilsenfjellet2	768.95	415565	8.81755e+06	31250	Gneisses/schists	M	157.364	138.25	36.2505	85253.4	108845	99714.3	53138.9	346952	1153.42	1.5
108	1	Magdalenefjorden	Nilsenfjellet3	323.238	416436	8.81737e+06	31696	Gneisses/schists	M	179.368	102.667	39.5832	84977.9	108213	99154.7	53494.8	345840	484.856	1.5
109	1	Magdalenefjorden	Nilsenfjellet4	732.045	416473	8.8174e+06	31743	Gneisses/schists	M	203.66	129	30.7559	85209.6	110669	100740	51460.1	348079	1098.07	1.5
110	1	Magdalenefjorden	Nilsenfjellet5	603.865	416507	8.81737e+06	31741	Gneisses/schists	M	198.892	112.333	41.0386	91915.4	116238	107389	56905	372447	905.797	1.5
111	1	Magdalenefjorden	Nilsenfjellet6	922.551	416817	8.81733e+06	31925	Gneisses/schists	M	172.883	118	54.2679	86630.7	109372	100851	54717	351570	1383.83	1.5
112	1	Magdalenefjorden	Nilsenfjellet7	1213.08	416914	8.81731e+06	31973	Gneisses/schists	M	174.486	119.8	40.5446	84498.7	107008	98436.9	52946.4	342890	1819.62	1.5
113	1	Magdalenefjorden	Hamburgbukta1	2164.42	412749	8.83069e+06	22756	Granite	I	232.33	19.25	19.0078	70523	96547.4	85665	40992.3	293728	3246.63	1.5
114	1	Magdalenefjorden	Hamburgbukta2	810.142	412802	8.8306e+06	22836	Granite	I	265.702	22.25	30.2775	66727.4	90965.7	80814.1	39753.1	278260	1215.21	1.5
115	1	Magdalenefjorden	Hamburgbukta3	266.102	412842	8.83054e+06	22897	Granite	I	265.279	44.3333	42.8787	68018.8	89512.5	80875.6	42022.9	280430	399.153	1.5
116	1	Magdalenefjorden	Hamburgbukta4	316.612	412863	8.83042e+06	22960	Granite	I	228.37	25	22.2647	66240.1	90096.2	80143.4	38920.8	275400	474.918	1.5
117	1	Magdalenefjorden	Hamburgbukta5	4974.53	412606	8.83097e+06	22518	Granite	I	258.197	15.5294	21.3403	66188.2	92009	81041.7	38210.2	277449	7461.79	1.5
118	1	Magdalenefjorden	Hamburgbukta6	1152.83	412630	8.83119e+06	22464	Granite	I	259.003	27.8333	36.1567	66387.8	89089.2	79802.2	40006.7	275286	1729.24	1.5
119	1	Magdalenefjorden	Hamburgbukta7	1218.51	412627	8.83108e+06	22499	Granite	I	275.046	22.6	31.5626	62358	86677	76344.6	36404.1	261784	1827.76	1.5
120	1	Magdalenefjorden	Hamburgbukta8	3764.79	412581	8.83127e+06	22388	Granite	I	260.5	14.0909	12.7608	60457.4	87058	75425.8	34049.3	256991	5647.19	1.5
121	1	Magdalenefjorden	Hamburgbukta9	2308.65	412578	8.83351e+06	21713	Granite	I	215.313	95.4545	32.5366	84740.1	111395	101259	50657	348052	3462.98	1.5
122	1	Magdalenefjorden	Hamburgbukta10	5286.47	412048	8.83397e+06	21085	Granite	I	283.627	32.8333	29.4281	59024.7	83581.8	73022.2	33922.5	249551	7929.7	1.5
123	1	Magdalenefjorden	Hamburgbukta11	1945.73	411975	8.83392e+06	21027	Granite	I	153.153	1.71429	8.45173	61564.4	87820.2	76433.4	34333.6	260152	2918.6	1.5
124	1	Sjuoyane	bardzo nieliczna	4680.38	605395	8.96307e+06	241935	Granite or granodiorite	I	227.81	26.4706	22.325	41677	71868.3	58254.3	18383.5	190183	936.077	0.2
125	1	Sjuoyane	nieliczne klifowe	869.248	601563	8.95987e+06	236981	Migmatitic complexes	M	49.3947	257.667	20.3129	60349	93328.8	78881.8	30061	262621	173.85	0.2
126	1	Sjuoyane	nieliczne klifowe	512.236	601563	8.95952e+06	238870	Migmatitic complexes	M	16.938	195.667	29.27	39604.6	66981.3	54240.1	18047.3	178873	102.447	0.2
127	1	Sjuoyane	nieliczne klifowe	17486.5	603305	8.96025e+06	237123	Migmatitic complexes	M	321.316	100.49	48.2568	33895.8	58071.2	47087.7	15347.8	154402	3497.3	0.2
128	1	Amsterdamoya	klifowa 500 par	1283.58	415109	8.85339e+06	27558	Gneisses/schists	M	332.152	15.6667	20.7679	42311.7	71538.2	57959.6	20052.9	191862	500	-
129	1	Magdalenefjorden	Magdalene1	1957.18	420855	8.83666e+06	29370	Gneisses/schists	M	234.658	105.8	39.2211	74504.1	96995.8	88056.2	46174.1	305730	2935.77	1.5
130	1	Magdalenefjorden	Magdalene2	1435.7	420888	8.83661e+06	29407	Migmatitic complexes	M	227.211	97.8333	39.0735	76843.5	99346.6	90504.9	47778.3	314473	2153.55	1.5
131	1	Magdalenefjorden	Magdalene3	35.315	420934	8.83665e+06	29449	Migmatitic complexes	M	211.264	169	32.0417	91896.8	118806	108319	56551.6	375573	52.9725	1.5
132	1	Magdalenefjorden	Magdalene4	138.655	420926	8.83662e+06	29444	Migmatitic complexes	M	230.794	147.5	50.0682	80672.9	101741	93770.6	51560.1	327744	207.983	1.5
133	1	Magdalenefjorden	Magdalene5	584.234	420948	8.83661e+06	29466	Migmatitic complexes	M	211.102	143.4	37.2732	83739.7	108639	98942.1	51173	342493	876.351	1.5
134	1	Magdalenefjorden	Magdalene6	384.673	421187	8.83656e+06	29708	Migmatitic complexes	M	238.688	194.333	42.3541	71326.2	93749.8	84793.3	44018.1	293887	577.01	1.5
135	1	Magdalenefjorden	Magdalene7	1933.15	421109	8.8365e+06	29636	Migmatitic complexes	M	208.239	122.111	34.5654	82740.8	107784	97890.6	50873.7	339289	2899.73	1.5
136	1	Magdalenefjorden	Magdalene8	93.8336	421170	8.83651e+06	29696	Migmatitic complexes	M	230	156	47.16	87993.8	113061	103478	54559.9	359093	140.75	1.5
137	1	Magdalenefjorden	Magdalene9	418.889	421105	8.83644e+06	29638	Migmatitic complexes	M	204.986	61	40.2139	84877.1	109668	99934.6	53020	347500	628.333	1.5
138	1	Magdalenefjorden	Magdalene10	1022.94	421133	8.83645e+06	29665	Migmatitic complexes	M	197.365	103.6	44.6746	86650.7	110944	101757	54155.2	353507	1534.41	1.5
139	1	Magdalenefjorden	Magdalene11	386.298	421183	8.83645e+06	29714	Migmatitic complexes	M	218.638	125.5	49.6424	81904.1	103058	95061.6	52288.8	332313	579.448	1.5
140	1	Magdalenefjorden	Magdalene12	276.56	421317	8.83642e+06	29850	Migmatitic complexes	M	196.535	166	23.2401	84466.1	111243	100520	51103.6	347333	414.84	1.5
141	1	Magdalenefjorden	Magdalene13	1130.85	421309	8.83637e+06	29847	Migmatitic complexes	M	228.547	133.429	36.6761	80099.9	103560	94332.6	49499.8	327492	1696.28	1.5
142	1	Magdalenefjorden	Magdalene14	1458.89	421282	8.8364e+06	29818	Migmatitic complexes	M	211.587	149.429	35.5735	85034.7	110019	100225	52540.7	347820	2188.34	1.5
143	1	Sjuoyane	klifowa	555.766	604728	8.96574e+06	242453	Granite	I	338.75	70	34.5286	37228.6	63062.8	51485.2	16721.3	168498	138.941	0.25
144	2	Prins Karl Forland	0	2903	430522	8.68526e+06	35664.6	NN	M	95.7112	3.81033	2.92282	75096.3	104671	92086.6	43213.1	315067	0	0
145	2	Prins Karl Forland	1	2903	413265	8.73611e+06	39916.6	NN	M	288.478	10.7607	9.12545	71748	100895	88224.3	38163.4	299031	0	0
146	2	Prins Karl Forland	2	2903	414733	8.74118e+06	38676.1	NN	M	155.196	0.439837	1.19972	75967	105343	92855.3	43745.4	317911	0	0
147	2	Prins Karl Forland	3	2903	412807	8.72956e+06	43513.4	NN	M	61.2195	607.478	44.1542	71564.1	96005.3	85828.3	44614.9	298013	0	0
148	2	Prins Karl Forland	4	2903	409463	8.7591e+06	29543	NN	S	69.5702	7.91084	0.564292	75280.8	104836	92232.8	43389.5	315739	0	0
149	2	Prins Karl Forland	5	2903	415527	8.74382e+06	38340.4	NN	S	159.083	2.13157	0.700241	75700	105156	92618.2	43738.6	317213	0	0
150	2	Prins Karl Forland	6	2903	425695	8.71048e+06	52668.9	NN	S	56.5746	10.713	2.00329	74073.8	103732	91035.7	42344.1	311186	0	0
151	2	Prins Karl Forland	7	2903	429087	8.703e+06	45247.8	NN	S	226.443	9.61425	0.573974	75310.7	104912	92286.2	43382.3	315891	0	0
152	2	Prins Karl Forland	8	2903	415288	8.72428e+06	48903.8	NN	M	22.2619	125.744	10.9379	65697.1	95940.9	82580.6	35399.2	279618	0	0
153	2	Prins Karl Forland	9	2903	432272	8.68799e+06	34906.7	NN	S	65.8144	60.6564	5.34346	73908	103725	90942.5	42202.8	310779	0	0
154	2	Prins Karl Forland	10	2903	408043	8.73863e+06	34180	NN	M	232.966	15.4216	1.30736	70647.4	99608.3	87261.9	39270.8	296788	0	0
155	2	Prins Karl Forland	11	2903	429645	8.70967e+06	49235.3	NN	S	129.224	0.947934	0.187915	75304	104842	92248.7	43408.8	315804	0	0
156	2	Prins Karl Forland	12	2903	408136	8.75578e+06	28286.6	NN	M	47.3804	48.1606	1.58113	74104.1	103890	91148.7	42358.1	311501	0	0
157	2	Prins Karl Forland	13	2903	404212	8.74808e+06	26247.2	NN	M	210.658	110.478	31.3439	92223.2	118314	108439	57006.1	375982	0	0
158	2	Prins Karl Forland	14	2903	412719	8.75354e+06	33088.6	NN	S	222.492	3.97619	0.80328	75891.9	105360	92822.2	43890.1	317964	0	0
159	2	Prins Karl Forland	15	2903	416612	8.72942e+06	46540.5	NN	S	121.711	9.78251	1.08132	75337.5	104848	92271.7	43192.5	315649	0	0
160	2	Prins Karl Forland	16	2903	406600	8.76044e+06	26761.7	NN	S	241.965	2.91363	0.311791	74854.4	104377	91776.5	42671.8	313680	0	0
161	2	Prins Karl Forland	17	2903	423384	8.70434e+06	50625.3	NN	M	173.943	3.93372	0.326825	75501	105089	92513.4	43546.7	316650	0	0
162	2	Prins Karl Forland	18	2903	403178	8.75218e+06	23972	NN	M	263.426	3.42161	0.713018	74749.6	104239	91652	42930.2	313571	0	0
163	2	Prins Karl Forland	19	2903	416119	8.71777e+06	54164.6	NN	M	273.852	111.584	14.3917	73984.7	103328	90789.1	42160.4	310263	0	0
164	2	Prins Karl Forland	20	2903	424353	8.70767e+06	51861.3	NN	S	213.801	280.515	36.0586	93443.4	120938	110504	58654.5	383540	0	0
165	2	Prins Karl Forland	21	2903	408118	8.74121e+06	32841.9	NN	M	311.22	74.9657	7.70926	68820.8	98192.2	85430.7	38311.1	290755	0	0
166	2	Prins Karl Forland	22	2903	403481	8.7611e+06	23734.8	NN	M	80.0684	258.246	45.9516	46836.7	71990.2	60712.4	25247.5	204787	0	0
167	2	Prins Karl Forland	23	2903	415816	8.72754e+06	47109.7	NN	S	176.031	69.4525	8.62553	76719.4	106285	93964.5	41872.7	318842	0	0
168	2	Prins Karl Forland	24	2903	425314	8.70277e+06	48144.4	NN	M	146.108	6.04667	0.16361	75489.4	105051	92454.4	43522.9	316518	0	0
169	2	Prins Karl Forland	25	2903	406054	8.75619e+06	26178.9	NN	M	153.283	176.136	21.3637	85613.8	115168	103123	51375.9	355281	0	0
170	2	Prins Karl Forland	26	2903	435463	8.76283e+06	50994.9	NN	S	-1	0.313357	0	73392.6	103710	90739.1	41011.6	308853	0	0
171	2	Kongsfjord	27	2903	428790	8.7792e+06	36800.4	NN	M	-1	4.17824	0	73566.3	103941	90946.9	41113.5	309568	0	0
172	2	Kongsfjord	28	2903	433500	8.78454e+06	39557.9	NN	M	123.346	0.177571	4.88439	70874.3	101454	88353.4	38975	299656	0	0
173	2	Amsterdamoya	29	2903	418876	8.8533e+06	30797.7	NN	M	178.532	1.7246	1.91687	72352.9	102760	89722.3	40166.8	305002	0	0
174	2	Amsterdamoya	30	2903	416888	8.8515e+06	28209.6	NN	M	167.425	70.3045	24.9667	79053.6	112760	99072.5	43157.1	334044	0	0
175	2	Amsterdamoya	31	2903	419973	8.85051e+06	30620	NN	M	292.993	6.53932	2.63767	71435.3	102004	88884.4	39350.3	301674	0	0
176	2	Raudfjorden	32	2903	439556	8.85704e+06	51242.4	NN	M	93.0807	0.0945714	0.15498	72186	102994	89797.2	38770.3	303747	0	0
177	2	Amsterdamoya	33	2903	419233	8.85585e+06	32358.7	NN	M	162.039	2.61843	6.92746	69928.1	100737	87600.6	37644.3	295910	0	0
178	2	Fugloya	34	2903	427139	8.8621e+06	41801.4	NN	M	178.298	164.134	36.831	63364.2	89861.8	78573.7	35374.4	267174	0	0
179	2	Fulesangen	35	2903	432384	8.8654e+06	47135.3	NN	M	205.905	214.928	23.7666	76394.1	103487	92294	45200.1	317375	0	0
180	2	Fulesangen	36	2903	432787	8.86775e+06	47736.4	NN	M	142.391	100.06	8.16404	80186.9	109692	97366.5	46284.3	333530	0	0
181	2	Fulesangen	37	2903	427800	8.86864e+06	42896.6	NN	M	-1	33.0971	0	55821.2	81895.1	70226	30908.5	238851	0	0
182	2	Fulesangen	38	2903	430633	8.86707e+06	45519.6	NN	M	196.103	176.744	24.8749	30300.2	47914.4	39519.5	16496.2	134230	0	0
183	2	Magdalenefjorden	39	2903	418169	8.83067e+06	27875.3	NN	M	312.091	367.945	10.0444	62331.7	94829.7	80557.1	32246.8	269965	0	0
184	2	Magdalenefjorden	40	2903	425775	8.84032e+06	34215.8	NN	M	193.387	363.97	15.544	56946	82370	71369	30595.7	241281	0	0
185	2	Sorkapp	41	2903	536220	8.51777e+06	33103.6	NN	S	284.606	150.89	10.4678	72584.4	98310.9	87438.9	43276.6	301611	0	0
186	2	Prins Karl Forland	42	2903	452047	8.721e+06	47616.6	NN	M	109.347	168.77	8.32071	62980.1	89600.4	78118.6	36784.7	267484	0	0
187	2	Isfjord	43	2903	475987	8.66094e+06	18097.9	NN	S	235.057	104.16	28.0095	52119.5	73550.6	64318.7	30330.7	220319	0	0
188	2	Kongsfjord	44	2903	442215	8.79768e+06	47286.4	NN	M	119.439	1198.05	11.1369	81452.4	118216	102335	44280.2	346284	0	0
189	2	Sorkapp	45	2903	540182	8.52953e+06	37482.6	NN	S	118.383	701.721	17.6675	92591.3	121182	109720	58411.8	381905	0	0
190	2	Isfjord	46	2903	463081	8.68795e+06	12944	NN	M	213.562	41.932	5.78905	80928.4	109488	97580.7	46681.8	334679	0	0
191	2	Raudfjorden	47	2903	436266	8.85074e+06	46191.1	NN	M	200.337	678.092	22.4322	88236.6	116714	105327	53179.7	363457	0	0
192	2	Isfjord	48	2903	503204	8.66826e+06	39095.3	NN	S	176.964	10.6854	0.58457	76300.4	105359	92991.1	44847.6	319498	0	0
193	2	Isfjord	49	2903	479750	8.65121e+06	28232.8	NN	S	112.69	396.865	19.4967	78054.3	107185	94805.3	46322.4	326367	0	0
194	2	Belsund	50	2903	517623	8.60219e+06	53746.3	NN	S	14.4733	193.457	11.7681	70127.4	99931.6	86938.2	39992.6	296990	0	0
195	2	S-W coast	51	2903	481531	8.59201e+06	28792.2	NN	M	293.293	34.7293	2.7313	77359.8	105295	93479.9	46304	322439	0	0
196	2	Hornsund	52	2903	530512	8.5595e+06	41309.3	NN	S	67.7494	430.533	27.0686	70236.7	97968.3	85947.3	42654	296806	0	0
197	2	Prins Karl Forland	53	2903	454999	8.71504e+06	41105.6	NN	M	240.972	7.87792	2.058	75616.5	104644	92330.5	43853.9	316445	0	0
198	2	Isfjord	54	2903	489851	8.66595e+06	26751.2	NN	S	189	129.553	6.64525	80923.6	108346	97105.6	48573.3	334949	0	0
199	2	Isfjord	55	2903	498410	8.56531e+06	17943.4	NN	S	183.145	2.52243	2.45478	80749.9	108392	96836.9	49387.2	335366	0	0
200	2	S-W coast	56	2903	498566	8.60374e+06	44316.1	NN	M	269.493	215.688	12.5485	76123.8	105607	93051.3	45116	319898	0	0
201	2	Prins Karl Forland	57	2903	432625	8.74493e+06	54306.1	NN	S	125.564	635.565	19.1097	68694.4	99315.8	85884.4	39545	293439	0	0
202	2	Isfjord	58	2903	475072	8.69509e+06	22511.4	NN	S	223.937	171.621	5.50491	69481.6	101016	86906.9	39385.6	296790	0	0
203	2	Raudfjorden	59	2903	443043	8.84679e+06	52043.1	NN	S	276.109	116.288	22.093	65242.5	93719.8	81423.6	36109.6	276495	0	0
204	2	Isfjord	60	2903	470544	8.68747e+06	13675.4	NN	S	199.094	33.0823	5.66816	78971.8	108542	96484.7	45168.2	329167	0	0
205	2	Kongsfjord	61	2903	414489	8.81299e+06	27191.3	NN	M	255.811	136.652	54.1564	69850.5	90412.9	82303.4	44096.2	286663	0	0
206	2	Kongsfjord	62	2903	417522	8.80371e+06	24476.9	NN	M	266.555	1.42802	3.81507	72898.9	102584	89922.7	40959.4	306365	0	0
207	2	Sorkapp	63	2903	536681	8.51134e+06	30918.6	NN	S	186.45	57.9811	4.03734	75256.5	102106	90746.1	45149.1	313258	0	0
208	2	Isfjord	64	2903	487682	8.6634e+06	25783.5	NN	S	117.833	119.891	9.0449	71837.8	101690	88913.4	40127.4	302568	0	0
209	2	S-W coast	65	2903	507886	8.55983e+06	27509.9	NN	M	268.22	670.073	12.7153	75247.2	106842	93210.6	42965.5	318265	0	0
210	2	Sorkapp	66	2903	548970	8.50647e+06	41898.9	NN	S	38.9429	464.368	16.7006	65511.3	99102.4	84079.5	36084.1	284777	0	0
211	2	Isfjord	67	2903	497610	8.66931e+06	33402.9	NN	S	135.143	56.42	7.23573	71748.2	101226	88517.2	40751.2	302242	0	0
212	2	Hornsund	68	2903	540580	8.54771e+06	42260.3	NN	S	192.909	63.5261	2.74488	78675.8	106602	94838.9	47646.5	327763	0	0
213	2	S-W coast	69	2903	507532	8.55768e+06	26362.2	NN	M	157.812	311.955	34.2839	98386.6	124573	114780	63811	401550	0	0
214	2	Belsund	70	2903	481393	8.63818e+06	40509.6	NN	S	186.353	119.701	8.30396	76826	109147	94897.9	44985.6	325856	0	0
215	2	Isfjord	71	2903	457875	8.68502e+06	12047.6	NN	M	156.469	1.74916	1.68768	76863.6	105981	93656.5	44962.8	321464	0	0
216	2	Isfjord	72	2903	472370	8.65013e+06	26120.6	NN	M	156.408	25.6582	6.42991	81031.2	108977	97340.7	48782.9	336132	0	0
217	2	Isfjord	73	2903	479871	8.69493e+06	24964.4	NN	S	175.283	9.14912	3.83905	73695.9	104120	91551.8	41072.5	310440	0	0
218	2	Prins Karl Forland	74	2903	457145	8.72096e+06	46481	NN	M	231.74	189.067	19.1965	79302.9	106559	95868.6	44900.5	326631	0	0
219	2	Prins Karl Forland	75	2903	431694	8.74222e+06	54125.7	NN	M	246.927	278.612	19.3435	81895	110710	98748	49317.6	340671	0	0
220	2	Prins Karl Forland	76	2903	426088	8.75839e+06	46152	NN	S	253.734	0.665471	4.86807	73323.8	103684	90700.6	40968.7	308677	0	0
221	2	Prins Karl Forland	77	2903	453233	8.69836e+06	25934.9	NN	M	318.349	35.1172	6.93083	71077.8	100679	87911.2	40262.1	299930	0	0
222	2	Kongsfjord	78	2903	437036	8.79364e+06	41960.5	NN	M	322.833	91.9717	17.3084	59350.8	90294.4	76580.7	29713.8	255940	0	0
223	2	Isfjord	79	2903	487742	8.70496e+06	37709	NN	S	162.429	18.0033	1.36393	76603	106028	93533.4	44451.4	320616	0	0
224	2	Raudfjorden	80	2903	437849	8.85329e+06	48410.6	NN	M	35.2642	141.033	9.2058	38931.7	67535.2	53950.8	17985.9	178404	0	0
225	2	Isfjord	81	2903	469845	8.64305e+06	32464.5	NN	M	216.693	2.96755	2.77637	74881.2	104198	91704.4	43316.2	314100	0	0
226	2	Isfjord	82	2903	466225	8.68242e+06	7475.57	NN	M	124.255	18.096	3.83337	76679.7	105909	93215.7	45521.4	321326	0	0
227	2	Prins Karl Forland	83	2903	459285	8.72236e+06	47571.4	NN	S	253.426	17.9311	7.58037	76782.5	105725	93519.6	44926.5	320953	0	0
228	2	Magdalenefjorden	84	2903	414682	8.83017e+06	24749.4	NN	M	144.135	33.701	26.0266	81555.7	107096	96996.1	49013.4	334662	0	0
229	2	Hornsund	85	2903	522094	8.54879e+06	27738.9	NN	S	130.422	0.24825	6.76677	79868.2	104732	94708.7	49432.6	328741	0	0
230	2	Raudfjorden	86	2903	433672	8.86051e+06	47249.6	NN	M	65.8167	433.207	37.3884	62739	89356.9	78217.1	35807.9	266121	0	0
231	2	Sorkapp	87	2903	544253	8.53465e+06	41935.8	NN	S	417.151	234.601	2.74509	85430.3	113222	101628	53395.6	353676	0	0
232	2	S-W coast	88	2903	483846	8.57175e+06	9124.71	NN	M	327.936	0	3.56411	76231.3	104233	92336.3	45626.3	318427	0	0
233	2	Kongsfjord	89	2903	426201	8.80316e+06	32460.7	NN	M	129.724	236.266	18.6324	79829.6	109582	97050.7	46908.6	333371	0	0
234	2	Belsund	90	2903	502674	8.6071e+06	49110.9	NN	S	47.9362	23.1071	7.12886	72494.2	101248	89228.3	39099.6	302070	0	0
235	2	Isfjord	91	2903	484824	8.70881e+06	39246.3	NN	S	84.954	145.692	12.0466	78901	107696	95572.5	45384.4	327554	0	0
236	2	S-W coast	92	2903	485356	8.58166e+06	19034.1	NN	M	65.3104	228.925	17.2002	56478.4	79464.5	69523.2	32988.2	238454	0	0
237	2	Isfjord	93	2903	475547	8.68854e+06	17262.8	NN	S	227.039	15.1955	2.9462	77514	106389	94223.7	44544.3	322671	0	0
238	2	Prins Karl Forland	94	2903	444052	8.72581e+06	54754.6	NN	M	262.569	88.0293	12.4346	75145.8	102176	90873.1	44127	312322	0	0
239	2	Belsund	95	2903	505597	8.6065e+06	49974.9	NN	S	35.796	5.47846	0.634315	76967.2	105417	93348.5	45829	321561	0	0
																		587978
