# Supplementary material for: Determinants of the little auk (Alle alle) breeding colony location and size in W and NW coast of Spitsbergen
Source: PLoS One. 2019 Mar 6;14(3):e0212668. doi: 10.1371/journal.pone.0212668 (PMC6402645; doi:10.1371/journal.pone.0212668)
Supplement: S2 Data — (ZIP) [file pone.0212668.s010.zip]

Archive with 8 entries (8 files):
- null_hotspot_7km_Buffer.cpg
- null_hotspot_7km_Buffer.dbf
- null_hotspot_7km_Buffer.prj
- null_hotspot_7km_Buffer.sbn
- null_hotspot_7km_Buffer.sbx
- null_hotspot_7km_Buffer.shp
- null_hotspot_7km_Buffer.shp.xml
- null_hotspot_7km_Buffer.shx
