# Supplementary material for: Determinants of the little auk (Alle alle) breeding colony location and size in W and NW coast of Spitsbergen
Source: PLoS One. 2019 Mar 6;14(3):e0212668. doi: 10.1371/journal.pone.0212668 (PMC6402645; doi:10.1371/journal.pone.0212668)
Supplement: S2 Data — (ZIP) [file pone.0212668.s010.zip › null_hotspot_7km_Buffer.prj]

PROJCS["ETRS_1989_LAEA",GEOGCS["GCS_ETRS_1989",DATUM["D_ETRS_1989",SPHEROID["GRS_1980",6378137.0,298.257222101]],PRIMEM["Greenwich",0.0],UNIT["Degree",0.0174532925199433]],PROJECTION["Lambert_Azimuthal_Equal_Area"],PARAMETER["False_Easting",4321000.0],PARAMETER["False_Northing",3210000.0],PARAMETER["Central_Meridian",15.0],PARAMETER["Latitude_Of_Origin",75.0],UNIT["Meter",1.0]]
