# Supplementary material for: Determinants of the little auk (Alle alle) breeding colony location and size in W and NW coast of Spitsbergen
Source: PLoS One. 2019 Mar 6;14(3):e0212668. doi: 10.1371/journal.pone.0212668 (PMC6402645; doi:10.1371/journal.pone.0212668)
Supplement: S3 Data — (ZIP) [file pone.0212668.s011.zip]

Archive with 8 entries (8 files):
- colonies_polygons.dbf
- colonies_polygons.prj
- colonies_polygons.sbn
- colonies_polygons.sbx
- colonies_polygons.shp
- colonies_polygons.shp.DKPC0095.11120.2348.sr.lock
- colonies_polygons.shp.xml
- colonies_polygons.shx
