# Supplementary material for: Determinants of the little auk (Alle alle) breeding colony location and size in W and NW coast of Spitsbergen
Source: PLoS One. 2019 Mar 6;14(3):e0212668. doi: 10.1371/journal.pone.0212668 (PMC6402645; doi:10.1371/journal.pone.0212668)
Supplement: S4 Data — (ZIP) [file pone.0212668.s012.zip]

Archive with 10 entries (10 files):
- hotspots_centroids.cpg
- hotspots_centroids.dbf
- hotspots_centroids.prj
- hotspots_centroids.sbn
- hotspots_centroids.sbx
- hotspots_centroids.shp
- hotspots_centroids.shp.DKPC0095.11120.2348.sr.lock
- hotspots_centroids.shp.LILIAN-KOMPUTER.4756.4124.sr.lock
- hotspots_centroids.shp.LILIAN-KOMPUTER.7560.5436.sr.lock
- hotspots_centroids.shx
